# Supplementary material for: A meta-analysis of epigenome-wide association studies on pregnancy vitamin B12 concentrations and offspring DNA methylation
Source: Epigenetics. 2023 Apr 24;18(1):2202835. doi: 10.1080/15592294.2023.2202835 (PMC10128528; doi:10.1080/15592294.2023.2202835)
Supplement: Supplemental Material [file KEPI_A_2202835_SM7154.zip]

Archive with 6 entries (5 files):
- Supplementary files/
- Supplementary files/Acknowledgements_PACE_B12.docx
- Supplementary files/Funding_PACE_B12l.docx
- Supplementary files/PACE_B12_supplement_Monasso.xlsx
- Supplementary files/Supplementary information.docx
- Supplementary files/Supplementary_Information_PACE_B12_final.docx
