# Supplementary material for: A meta-analysis of epigenome-wide association studies on pregnancy vitamin B12 concentrations and offspring DNA methylation
Source: Epigenetics. 2023 Apr 24;18(1):2202835. doi: 10.1080/15592294.2023.2202835 (PMC10128528; doi:10.1080/15592294.2023.2202835)
Supplement: Supplemental Material [file KEPI_A_2202835_SM7154.zip › Supplementary files/PACE_B12_supplement_Monasso.xlsx]

## Sheet: Content
	Content
	Supplementary Data 1.	Cohort-specific methods
	Supplementary Data 2.	Cohort-specific characteristics of participants in analyses of maternal circulating vitamin B12 concentrations during pregnancy
	Supplementary Data 3.	Cohort-specific characteristics of participants in analyses of newborn circulating vitamin B12 concentrations
	Supplementary Data 4.	Pearson's correlation of one-carbon metabolism markers per study
	Supplementary Data 5.	Genomic inflation factors (lambdas) per cohort and for all meta-analyses
	Supplementary Data 6.	Results for 109 prioritized CpGs of maternal meta-analysis in newborn meta-analysis.
	Supplementary Data 7.	Results for 7 prioritized CpGs of newborn meta-analysis in maternal meta-analysis.
	Supplementary Data 8.	Results for 7 prioritized CpGs of newborn meta-analysis (sensivity and secondary analyses)
	Supplementary Data 9.	Results for 109 prioritized CpGs of maternal meta-analysis (sensivity and secondary analyses)
	Supplementary Data 10.	Loop-up pf 109 prioritized CpGs of maternal meta-analysis in newborns from multi-ethnic population
	Supplementary Data 11.	Look-up of 109 prioritized CpGs of maternal meta-analysis in early and late childhood
	Supplementary Data 12.	Look-up of 7 prioritized CpGs of newborn meta-analysis in early and late childhood and adolescence
	Supplementary Data 13.	Look-up of 109 prioritized CpGs of maternal meta-analysis in meta-analyses of EWAS on birth weight, gestational age, child overall cognitive skills and child nonverbal IQ.
	Supplementary Data 14.	Look-up of 7 prioritized CpGs of newborn meta-analysis in meta-analyses of EWAS on birth weight, gestational age, child overall cognitive skills and child nonverbal IQ.
	Supplementary Data 15.	Enrichment analysis for 109 prioritized CpGs of maternal meta-analysis (GO data source)
	Supplementary Data 16.	Enrichment analysis for 109 prioritized CpGs of maternal meta-analysis (KEGG data source)
	Supplementary Data 17.	Enrichment analysis for 7 prioritized CpGs of newborn meta-analysis (GO data source)
	Supplementary Data 18.	Enrichment analysis for 7 prioritized CpGs of newborn meta-analysis (KEGG data source)
	Supplementary Data 19.	Associations of 109 prioritized CpGs of maternal meta-analysis with nearby gene expression

## Sheet: SD1
Supplementary Data 1. Cohort-specific methods
Cohort	Vitamin B12 measurement subject	Vitamin B12 measurement platform	Folate measurement platform	Homocysteine measurement platform	Illumina Infinium BeadChip assay	Normalization method	Number of included probes in final DNA methylation dataset (primary models)	Adjustment for technical factors	Maternal characteristics						Newborn characteristics	Additional covariates included in all models
									Age	Education	Parity	Pre-pregnancy BMI	Smoking	Gestational age at blood sampling	Ethnicity
ALSPAC	Newborns	plasma	NA	NA	HumanMethylation450	Functional normalization	468828	Surrogate variables	continuous, at birth	Dichotomous: lower (CSE/none; vocational and O-level qualifications) versus higher (A-level and university degree)	Nulliparous versus multiparous	Height and pre-pregnancy weight self-reported in early pregnancy	Non-smoker or smoked first trimester only versus sustained smoking	NA (at birth)	NA: European ancestry	NA
GENR	Mothers and newborns	serum	plasma	plasma	HumanMethylation450	CPACOR	458563	sample plate	continuous, at conception	3 categories: lower (primary education), middle (secondary education) and higher (more than secondary education).	Nulliparous versus multiparous	Height measured in early pregnancy, pre-pregnancy weight self-reported in early pregnancy	Non-smoker or smoked first trimester only versus sustained smoking	continuous	NA: European ancestry	NA
INMA	Mothers	serum	serum	NA	HumanMethylation450	Functional normalization	476946	ComBat	continuous, at intake	3 categories: Based on the Spanish National Classification of Occupations into lower, middle and higher.	Nulliparous versus multiparous	Height measured in early pregnancy, pre-pregnancy weight self-reported in early pregnancy	Non-smoker or smoked first trimester only versus sustained smoking	continuous	NA: European ancestry	NA
MARBLES	Mothers	serum	NA	NA	HumanMethylationEPIC	Noob	103 of 109 priotized CpGs of maternal pregnancy vitamin B12 meta-analysis 1	sample plate	continuous, at birth	3 categories: lower (no college degree), middle (bachelor degree) and higher (graduate education)	NA: all mothers were multiparous	Height and pre-pregnancy weight extracted from medical records, state birth files, or self-reported	NA: all mothers quit smoking before the second trimester	continuous	Genetic principal components to adjust for ethnicity	Genetic principal components to adjust for ethnicity
MoBa1	Mothers	plasma	plasma	plasma	HumanMethylation450	beta mixture quantile (BMIQ)	473844	ComBat	continuous, at intake	3 categories: lower (less than high school or completed high school), middle (some college) and higher (college or higher)	Nulliparous versus multiparous	Height and pre-pregnancy weight self-reported in early pregnancy	Non-smoker or quit before 18 weeks versus sustained smoking	Not available	NA: European ancestry	Child asthma at 3 years
MoBa2	Mothers	plasma	plasma	plasma	HumanMethylation450	beta mixture quantile (BMIQ)	473748	ComBat	continuous, at intake	3 categories: lower (less than high school or completed high school), middle (some college) and higher (college or higher)	Nulliparous versus multiparous	Height and pre-pregnancy weight self-reported in early pregnancy	Non-smoker or quit before 18 weeks versus sustained smoking	Not available	NA: European ancestry	NA
1 MARBLES pariticipated in a look-up analysis of the maternal B12-related differentially methylated CpGs.

## Sheet: SD2
Supplementary Data 2. Cohort-specific characteristics of participants in analyses of maternal circulating vitamin B12 concentrations during pregnancy 1
	Cohort	N participants			Vitamin B122, pmol/L						Folate2, nmol/L		Homocysteine2, µmol/L		Maternal characteristics											Child characteristics
		primary model	folate model	homocysteine model	primary model		folate model		homocysteine model						Age, year	Education			Parity		Pre-pregnancy BMI, kg/m2	Smoking		Gestational age at blood sampling, week	Gestational age at DNA methylation measurement, week	Sex		Ethnicity	Asthma at 3 years 7		Age at blood sampling in childhood, year
					mean (SD)	median (95% range)	mean (SD)	median (95% range)	mean (SD)	median (95% range)	mean (SD)	median (95% range)	mean (SD)	median (95% range)		Level 1	Level 2	Level 3	Nulliparous	Multiparous		Non-smoker or first trimester only	Sustained smoking			Boy	Girl	European	No	yes
Maternal meta-analysis: vitamin B12	Total	2420	2397	2020
	GENR	823	803	795	197.7 (85.6)	180.0 (84.0, 425.2)	197.7 (85.8)	180.0 (84.1, 426.7)	197.3 (84.9)	180.0 (84.0, 424.3)	20.3 (8.6)	19.7 (6.3, 39.2)	7.2 (1.8)	7.0 (4.7, 11.5)	31.2 (4.1)	15 (1.8)	273 (33.2)	535 (65.0)	514 (62.5)	309 (37.5)	23.3 (3.7)	715 (86.9)	108 (13.1)	13.1 (1.7)	40.2 (1.5)	421 (51.2)	402 (48.8)	European	NA	NA	NA
	INMA	372	369	NA	230.4 (59.1)	222.5 (138.0, 359.8)	230.5 (59.0)	222.8 (138.0, 359.9)	NA	NA	32.8 (24.0)	25.6 (9.3, 110.6)	NA	NA	31.7 (4.1)	177 (47.6)	112 (30.1)	83 (22.3)	214 (57.2)	158 (42.5)	23.8 (4.5)	318 (85.5)	54 (14.5)	13.5 (1.8)	39.8 (1.4)	188 (50.5)	184 (49.5)	European	NA	NA	NA
	MoBa1	1007	1007	1007	309.23 (98.6)	297.3 (150.3, 535.9)	309.23 (98.6)	297.3 (150.3, 535.9)	309.23 (98.6)	297.3 (150.3, 535.9)	12.1 (8.0)	9.4 (2.9, 31.3)	5.18 (1.6)	4.9 (3.3, 8.9)	29.5 (4.3)	559 (55.5)	448 (44.5)	164 (16.3)	413 (41.0)	594 (59.0)	24.1 (4.2)	856 (85.0)	151 (15.0)	NA 5	39.5 (1.6)	540 (53.6)	467 (46.4)	European	670 (66.5)	337 (33.5)	NA
	MoBa2	218	218	218	310.8 (99.3)	294.4 (155.7, 529.5)	310.8 (99.3)	294.4 (155.7, 529.5)	310.8 (99.3)	294.4 (155.7, 529.5)	11.2 (8.2)	8.2 (2.6, 33.8)	5.3 (2.2)	5.0 (3.1,9.0)	29.0 (4.2)	124 (56.9)	94 (43.1)	35 (16.1)	98 (45.0)	120 (55.0)	24.2 (4.8)	181 (83.0)	37 (17.0)	NA 5	39.4 (1.6)	120 (55.0)	98 (45.0)	European	NA	NA	NA
Lookup children from multi-ethnic population: vitamin B12	MARBLES	48	NA	NA	254.6 (99.7)	236.3 (150.8, 438.0)	NA	NA	NA	NA	NA	NA	NA	NA	34.8 (5.3)	25 (52.1)	13 (27.1)	10 (20.8)	0 (0.0) 3	48 (100.0) 3	25.3 (5.0)	48 (100.0) 4	0 (0.0) 4	23.0 (9.4)	39.1 (1.2)	33 (68.8)	15 (31.2)	Mixed 6	NA	NA	NA
Look-up early childhood: vitamin B128	Total	479
	GENR	284	NA	NA	202.4 (85.1)	185.5 (84.3, 435.4)	NA	NA	NA	NA	NA	NA	NA	NA	31.7 (3.9)	NA	92 (32.3)	192 (67.6)	182 (64.1)	102 (35.9)	23.22 (3.77)	250 (88.0)	34 (12.0)	12.9 (1.7)	40.2 (1.5)	139 (48.9)	145 (51.1)	European	NA	NA	6.0 (0.4)
	INMA	195	NA	NA	229.2 (60.2)	224.3 (126.5, 351.8)	NA	NA	NA	NA	NA	NA	NA	NA	31.8 (4.3)	94 (48.2)	58 (29.7)	43 (22.1)	108 (55.4)	87 (44.6)	24.4 (5.1)	172 (88.2)	23 (11.8)	13.5 (2.1)	39.7 (1.5)	101 (51.8)	94 (48.2)	European	NA	NA	4.5 (0.2)
Look-up late childhood: vitamin B128	Total	482
	GENR	267	NA	NA	197.3 (84.8)	182.0 (78.0, 434.9)	NA	NA	NA	NA	NA	NA	NA	NA	32.1 (3.9)	NA	89 (33.3)	178 (66.7)	163 (61.0)	104 (39.0)	23.2 (3.8)	235 (88.0)	32 (12.0)	13.2 (1.7)	40.1 (1.5)	132 (49.4)	135 (50.6)	European	NA	NA	9.8 (0.3)
	INMA	215	NA	NA	228.5 (58.4)	223.6 (139.0, 360.1)	NA	NA	NA	NA	NA	NA	NA	NA	31.9 (4.0)	90 (41.9)	70 (32.6)	55 (25.6)	117 (54.4)	98 (45.6)	24.0 (4.7)	188 (77.4)	27 (12.6)	13.5 (2.0)	39.9 (1.4)	118 (54.9)	97 (45.1)	European	NA	NA	8.8 (0.6)
1 Values are mean (SD) for continuous variables or numbers (%) for categorical variables
2 Z-scores were calculated from concentrations, per cohort individually.
3 Due to MARBLES' cohort design all mothers were multiparous. Parity was not included as covariate in the models.
4 For MARBLES, maternal smoking was not included as a covariate in the models.
5 For MoBa1 and MoBa2, individual data on gestational age at blood sampling (study population median 18, 25th-75th percentile 16-21) weeks were not available. Gestational age at blood sampling was not included as covariate in the models.
6 For MARBLES, sample size was too small to run in ethnic groups separately. Therefore ancestry principal components from GWAS data were used as adjustment variables and all participants were analyzed together.
7 Only applicable for MoBa1.
8 Children included in both analyses at birth and analyses at older ages: GENR=284 (early childhood) and n=267 (late childhood); INMA: n=114 (both early and late childhood)

## Sheet: SD3
Supplementary Data 3. Cohort-specific characteristics of participants in analyses of newborn circulating vitamin B12 concentrations 1
	Cohort	N participants	Vitamin B122 pmol/L						Maternal characteristics										Child characteristics
			primary model		folate model		homocysteine model		Age, year	Education			Parity		Pre-pregnancy BMI, kg/m2	Smoking		Gestational age at blood sampling, week	Sex		Ethnicity	Age at blood sampling in childhood, year
			mean (SD)	median (95% range)	mean (SD)	median (95% range)	mean (SD)	median (95% range)		Level 1	Level 2	Level 3	Nulliparous	Multiparous		Non-smoker or first trimester only	Sustained smoking		Boy	Girl	European
Newborn meta-analysis: vitamin B12	Total	1029
	ALSPAC	81	318.7 (134.9)	300.0 (120.0, 670.0)	NA	NA	NA	NA	29.5 (4.0)	NA	42 (51.9)	39 (48.1)	44 (54.3)	37 (45.7)	23.4 (4.0)	73 (90.1)	8 (9.9)	40.2 (1.5)	38 (46.9)	43 (53.1)	European	NA
	GENR	948	345.5 (174.3)	306.5 (130.2, 818.1)	22.3 (7.3)	21.3 (11.0, 38.0)	9.5 (2.9)	9.1 (5.5, 16.2)	31.3 (4.2)	21 ( 2.2)	314 (33.1)	613 (64.7)	570 (60.1)	378 (39.9)	23.2 (3.8)	822 (86.7)	126 (13.3)	39.6 (1.3)	489 (51.6)	459 (48.4)	European	NA
Look-up early childhood: vitamin B123	Total	417
	ALSPAC	85	319.4 (134.4)	306 (121.3, 665.3)	NA	NA	NA	NA	29.8 (4.0)	NA	41 (49.2)	44 (51.8)	46 (54.1)	39 (45.9)	23.3 (3.9)	77 (90.6)	8 (9.4)	40.2 (1.5)	40 (47.1)	45 (52.9)	European	7.4 (0.1)
	GENR	332	357.0 (189.0)	315.5 (135.2, 861.5)	NA	NA	NA	NA	32.1 (4.0)	NA	110 (33.1)	222 (66.9)	205 (61.7)	127 (38.3)		290 (87.3)	42 (12.7)	39.7 (1.2)	161 (49.5)	171 (51.5)	European	6.0 (0.4)
Look-up late childhood: vitamin B123	GENR	321	346.5 (184.2)	302.0 (128.2, 869.9)	NA	NA	NA	NA	32.1 (3.9)	NA	113 (33.2)	208 (64.8)	187 (58.3)	134 (41.7)	23.2 (3.8)	285 (88.8)	36 (11.2)	40.1 (1.5)	162 (50.5)	159 (49.5)	European	9.8 (0.3)
Look-up adolescence: vitamin B123	ALSPAC	83	318.3 (136.8)	306.0 (120.7, 667.7)	NA	NA	NA	NA	29.7 (4.1)	NA	42 (50.6)	41 (49.4)	44 (53.0)	39 (47.0)	23.3 (4.0)	75 (90.4)	8 (9.6)	39.6 (1.3)	76 (45.8)	45 (54.2)	European	17.0 (1.0)
1 Values are mean (SD) for continuous variables or numbers (%) for categorical variables
2 Z-scores were calculated from concentrations, per cohort individually.
3 Children included in both analyses at birth and analyses at older ages: ALSPAC n=80 (early childhood) and n=78 (adolescence); GENR n=332 (early childhood) and n=300 (late childhood)
3 All children included in the analyses at older ages were also included in the analysis at birth

## Sheet: SD4
Supplementary Data 4. Pearson's correlation of the available maternal and newborn one-carbon metabolism markers per study
GENR	Maternal vitamin B12	Maternal folate	Maternal homocysteine	Newborn vitamin B12	Newborn folate	Newborn homocysteine
Maternal vitamin B12		0.09	-0.22	0.45	0.07	-0.17
Maternal folate			-0.25	0.1	0.37	-0.12
Maternal homocysteine				-0.09	-0.12	0.28
Newborn vitamin B12					0.16	-0.23
Newborn folate						-0.23
Newborn homocysteine
INMA	Maternal vitamin B12	Maternal folate	Maternal homocysteine
Maternal vitamin B12		0.01	NA
Maternal folate			NA
Maternal homocysteine
MoBa1	Maternal vitamin B12	Maternal folate	Maternal homocysteine
Maternal vitamin B12		0.09	-0.18
Maternal folate			-0.4
Maternal homocysteine
MoBa2	Maternal vitamin B12	Maternal folate	Maternal homocysteine
Maternal vitamin B12		0.15	-0.25
Maternal folate			-0.25
Maternal homocysteine

## Sheet: SD5
Supplementary Data 5. Genomic inflation factors (lambdas) per cohort and for all meta-analyses
Cohort-specific analyses	Lambda (λ)
maternal meta-analysis: primary model
GENR	1
INMA	1.11
MoBa1	1.02
MoBa2	1.03
MARBLES (look-up analysis only)	1.26
maternal meta-analysis: folate model	0.98
GENR	0.99
INMA	1.1
MoBa1	1.04
MoBa2	1.01
maternal meta-analysis: homocysteine model	0.98
GENR	1.01
MoBa1	1.01
MoBa2	0.94
newborn meta-analysis: primary model	1.05
ALSPAC	0.96
GENR	1.03
newborn analysis: folate model
GENR	1
newborn analysis: homocysteine model
GENR	1.03
Meta-analyses	Lambda (λ)
maternal meta-analysis
Primary model, n=2,402 (GENR, INMA, MoBa1, MoBa2)	0.98
Early-pregnancy model, n=1,195 (GENR, INMA)	1.12
Folate model, n=2,397 (GENR, INMA, MoBa1, MoBa2)	0.98
Homocysteine model, n=2,020 (GENR, MoBa1, MoBa2)	0.98
newborn meta-analysis (n=1,029)	1.05

## Sheet: SD6
Supplementary Data 6. Results for 109 prioritized CpGs of maternal meta-analysis in newborn meta-analysis.
					Maternal primary meta-analysis (n=2,402)1					Newborn meta-analysis (n=1,029)2
CpG	Chr	Gene (UCSC RefGene)	Gene location (UCSC RefGene)	Flagged	Coef	SE	P value	FDR-corrected P value	I2	Coef	SE	P value	I2	Same direction Coef
cg25327343	8	MAL2	Body	NO	0.59	0.1	7.494e-10	0.000294345	11.3	0.25	0.14	0.08654	0	TRUE
cg05665581	10	FAM24A	TSS1500	YES	-0.7	0.12	2.015e-09	0.000294345	0	-0.7	0.15	5.726e-06	36.8	TRUE
cg17900015	17	KRT28	TSS1500	NO	-0.62	0.1	2.711e-09	0.000294345	33.5	-0.31	0.15	0.04017	0	TRUE
cg00200803	20	CDH22	Body	YES	0.64	0.11	3.065e-09	0.000294345	0	0.44	0.19	0.02002	0	TRUE
cg00292513	12	IQSEC3		NO	0.69	0.12	3.423e-09	0.000294345	0	0.44	0.15	0.00444	19.3	TRUE
cg15908975	7	MIR592		NO	-0.8	0.14	1.699e-08	0.00121748	0	-0.92	0.26	0.00044	72.6	TRUE
cg08849628	3			NO	-0.83	0.15	2.165e-08	0.00132978	0	-0.6	0.23	0.007734	0	TRUE
cg25396728	12	IQSEC3		NO	1.21	0.22	3.27e-08	0.00156216	0	0.78	0.31	0.01311	0	TRUE
cg21341928	13	PABPC3		NO	0.88	0.16	4.487e-08	0.00183355	0	1.03	0.22	3.812e-06	0	TRUE
cg19083407	2	PAX8		NO	1.31	0.24	4.691e-08	0.00183355	0	1.24	0.35	0.0004652	41.4	TRUE
cg12302982	2			NO	1.05	0.19	5.517e-08	0.00194438	0	1.11	0.29	0.0001054	0	TRUE
cg05282518	14	OR4K2	1stExon	NO	-0.79	0.14	5.879e-08	0.00194438	0	-0.63	0.21	0.002977	0	TRUE
cg09367432	4			NO	-0.27	0.05	7.127e-08	0.00218876	0	-0.18	0.08	0.02299	0	TRUE
cg07296387	20	CDH22	Body	NO	0.78	0.15	1.035e-07	0.00296667	0	0.29	0.23	0.2074	40.4	TRUE
cg14776195	20	DEFB118	TSS1500	YES	-0.63	0.12	1.249e-07	0.00335631	14.4	-0.51	0.16	0.001809	0	TRUE
cg19149785	19	KLK9		NO	0.64	0.12	1.576e-07	0.00398591	0	0.8	0.18	4.999e-06	52.1	TRUE
cg06468072	11	DSCAML1	Body	NO	0.61	0.12	1.942e-07	0.00444693	0	0.6	0.15	3.661e-05	0	TRUE
cg11421509	8			YES	0.9	0.17	2.142e-07	0.00444693	0	0.61	0.26	0.01877	0	TRUE
cg03873392	16			YES	-0.58	0.11	2.154e-07	0.00444693	0	-0.44	0.15	0.003201	0	TRUE
cg03327325	10			YES	1.17	0.22	2.172e-07	0.00444693	4.7	0.92	0.28	0.001163	7.3	TRUE
cg26393629	14			NO	1.22	0.24	2.944e-07	0.00575354	48.5	1.1	0.35	0.001486	70.2	TRUE
cg19474546	14			YES	-0.71	0.14	3.179e-07	0.00594268	30.9	-0.45	0.19	0.01595	69.1	TRUE
cg04634427	15			NO	0.95	0.19	3.387e-07	0.0060677	32.5	0.82	0.23	0.0003355	0	TRUE
cg14120919	10	CRTAC1	Body	NO	0.83	0.16	3.794e-07	0.00628498	0	0.39	0.21	0.06439	0	TRUE
cg19529709	22	TOP1P2		NO	0.51	0.1	3.805e-07	0.00628498	47.4	0.44	0.17	0.00767	0	TRUE
cg20581874	14			NO	0.82	0.16	4.012e-07	0.00628498	18.2	0.93	0.25	0.0002135	24.8	TRUE
cg05371552	7	VIPR2	Body	NO	1.02	0.2	4.093e-07	0.00628498	0	0.86	0.29	0.003003	0	TRUE
cg07594247	2	PAX8		NO	1.39	0.27	4.368e-07	0.00631743	0	1.71	0.44	0.0001029	49.2	TRUE
cg27181142	19	SIX5	Body	NO	0.41	0.08	4.408e-07	0.00631743	0	0.52	0.14	0.0001533	0	TRUE
cg17445212	2	PAX8		NO	1.16	0.23	5.388e-07	0.00726081	0	1.19	0.32	0.0002107	56.3	TRUE
cg10678190	16			YES	-0.7	0.14	5.404e-07	0.00726081	30.6	-0.55	0.22	0.01232	69.4	TRUE
cg21482265	2	PAX8		NO	1.31	0.26	5.996e-07	0.00760889	0	1.4	0.36	9.847e-05	60.3	TRUE
cg12889195	2	PAX8		NO	1.45	0.29	6.017e-07	0.00760889	0	2.02	0.48	2.339e-05	48.4	TRUE
cg07646362	16			NO	-0.66	0.13	7.109e-07	0.00873294	0	-0.39	0.21	0.06112	0	TRUE
cg02679336	10	FANK1	Body	NO	-0.3	0.06	8.121e-07	0.009699	0	-0.17	0.08	0.0231	50.4	TRUE
cg27343456	2			NO	0.59	0.12	8.518e-07	0.0097533	0	0.74	0.17	1.211e-05	0	TRUE
cg06882571	16	GSG1L		NO	-0.49	0.1	8.838e-07	0.0097533	0	-0.34	0.15	0.02252	0	TRUE
cg21540359	7			NO	0.67	0.14	8.847e-07	0.0097533	0	0.26	0.21	0.2086	0	TRUE
cg02614024	15			NO	0.47	0.1	9.182e-07	0.00986955	0	0.36	0.14	0.0138	0	TRUE
cg15612221	18			NO	1	0.2	9.545e-07	0.0100095	0	1.03	0.33	0.002079	94.2	TRUE
cg02105458	15			NO	0.7	0.14	1.073e-06	0.0109842	35	0.69	0.22	0.001898	0	TRUE
cg09317502	7	HEPACAM2	TSS1500	YES	-0.71	0.15	1.188e-06	0.0118787	11.4	-0.06	0.23	0.7834	0	TRUE
cg22157494	1	KIAA0562		NO	0.64	0.13	1.224e-06	0.0119491	0	0.54	0.2	0.00761	23.1	TRUE
cg23504719	10	CRTAC1	Body	NO	0.82	0.17	1.282e-06	0.0119491	0	0.52	0.21	0.01585	0	TRUE
cg01809217	1	GREM2	Body	NO	0.6	0.12	1.284e-06	0.0119491	0	0.64	0.18	0.0002392	40.4	TRUE
cg05312960	22	TOP1P2		NO	0.43	0.09	1.325e-06	0.0119491	29.7	0.31	0.14	0.02084	0	TRUE
cg25843439	19	OR10H3	1stExon	YES	-0.54	0.11	1.334e-06	0.0119491	25.2	-0.37	0.18	0.03878	0	TRUE
cg13315047	12			NO	0.7	0.14	1.422e-06	0.0122364	0	0.2	0.22	0.3615	0	TRUE
cg03043822	22	TOP1P2		NO	0.66	0.14	1.423e-06	0.0122364	33.5	0.46	0.21	0.02581	22.7	TRUE
cg23638640	22	TOP1P2		NO	0.56	0.12	1.585e-06	0.0133622	0	0.47	0.21	0.02407	54.3	TRUE
cg06324373	10	CRTAC1	Body	YES	0.96	0.2	1.73e-06	0.0141803	0	0.6	0.32	0.06376	0	TRUE
cg14605520	9	LHX3		NO	0.79	0.17	1.88e-06	0.0142638	25.2	0.72	0.25	0.003607	6.8	TRUE
cg08097631	14	C14orf48		NO	0.51	0.11	1.883e-06	0.0142638	0	0.22	0.15	0.1469	68	TRUE
cg01743593	7			NO	-0.49	0.1	1.891e-06	0.0142638	20.6	-0.29	0.14	0.04474	0	TRUE
cg01988325	5	MIR449B		NO	-0.74	0.16	1.891e-06	0.0142638	0	-0.28	0.21	0.1826	0	TRUE
cg10340210	4			YES	-0.6	0.13	1.945e-06	0.0143891	12.3	-0.42	0.18	0.02165	82.4	TRUE
cg22730830	16	PRSS21		NO	0.76	0.16	1.985e-06	0.0143891	0	0.81	0.25	0.001184	74.9	TRUE
cg15015426	1	OR10J5	TSS1500	YES	-0.75	0.16	2.008e-06	0.0143891	0	-0.83	0.23	0.0002222	25.3	TRUE
cg01925498	1			YES	-0.3	0.06	2.155e-06	0.0149094	0	-0.23	0.11	0.04254	0	TRUE
cg11763394	2	PAX8		NO	1.27	0.27	2.205e-06	0.0149094	0	1.59	0.44	0.0003116	0	TRUE
cg13174253	8	C8orf33	Body	NO	-0.47	0.1	2.238e-06	0.0149094	26.1	-0.33	0.14	0.01988	71.8	TRUE
cg00534274	4	SLC7A11		NO	0.57	0.12	2.248e-06	0.0149094	2.6	0.67	0.23	0.002808	0	TRUE
cg17465112	1			NO	0.61	0.13	2.254e-06	0.0149094	0	0.13	0.22	0.5566	0	TRUE
cg16964673	1	KIAA0562		NO	0.45	0.1	2.361e-06	0.0153806	2.7	0.28	0.15	0.06573	0	TRUE
cg19480274	20			YES	-0.23	0.05	2.49e-06	0.0159788	0	-0.2	0.07	0.006498	0	TRUE
cg17234513	15			NO	0.74	0.16	3.013e-06	0.0185297	19.6	0.4	0.19	0.03998	0	TRUE
cg24554151	11	PANX1	Body	NO	-0.7	0.15	3.043e-06	0.0185297	5.5	-0.27	0.2	0.1781	0	TRUE
cg03829137	15			NO	0.41	0.09	3.072e-06	0.0185297	26.5	0.34	0.14	0.01568	63.3	TRUE
cg19479373	10	CRTAC1	Body	NO	0.67	0.14	3.084e-06	0.0185297	0	0.35	0.2	0.07947	0	TRUE
cg04206517	5	ACSL6		NO	-0.13	0.03	3.183e-06	0.0187471	42.9	-0.13	0.06	0.03824	0	TRUE
cg05086444	7	VIPR2	Body	NO	0.61	0.13	3.549e-06	0.0206203	0	0.21	0.2	0.2936	0	TRUE
cg05779786	2	AGAP1		NO	0.55	0.12	3.828e-06	0.0211724	0	0.48	0.19	0.01079	74	TRUE
cg26536593	1	ZNF670	TSS1500	YES	0.71	0.15	3.841e-06	0.0211724	28.9	0.8	0.29	0.005549	9.8	TRUE
cg15971980	6			YES	-0.52	0.11	3.903e-06	0.0212418	0	-0.58	0.22	0.00664	0	TRUE
cg21218093	20	ZNF335	5'UTR	NO	-0.37	0.08	4.006e-06	0.0215298	0	-0.21	0.16	0.1853	0	TRUE
cg09807524	11			NO	0.39	0.09	4.5e-06	0.0235092	31.1	0.34	0.1	0.0008028	0	TRUE
cg11258452	12	SRRM4	Body	NO	0.69	0.15	4.541e-06	0.0235092	0	0.92	0.26	0.0004086	0	TRUE
cg01613965	2	LOC654342	TSS200	YES	-0.34	0.07	4.896e-06	0.0247652	2.8	-0.12	0.13	0.3477	0	TRUE
cg03689146	7			NO	0.75	0.17	4.973e-06	0.0248622	0	0.31	0.25	0.2267	0	TRUE
cg01273232	15			NO	0.67	0.15	5.349e-06	0.0264346	0	0.44	0.23	0.0569	0	TRUE
cg06178315	1	KIAA0562		NO	0.52	0.11	5.476e-06	0.0267547	0	0.47	0.2	0.01985	0	TRUE
cg27353899	3	MUC4		NO	1.37	0.3	5.684e-06	0.027459	4.1	0.94	0.45	0.03582	0	TRUE
cg22809920	20	RBPJL		NO	0.42	0.09	5.837e-06	0.0278848	20.6	0.35	0.15	0.02115	61.9	TRUE
cg17270081	9	LHX3		NO	0.62	0.14	6.107e-06	0.0288161	0	0.38	0.21	0.0762	40.7	TRUE
cg15730180	7			NO	-0.47	0.1	6.166e-06	0.0288161	38.8	-0.26	0.14	0.06591	77.8	TRUE
cg04579415	6	TCTE1	Body	YES	-0.32	0.07	6.751e-06	0.0308788	0	-0.3	0.11	0.008762	66.2	TRUE
cg27403609	2			NO	0.38	0.08	7.031e-06	0.031821	23.2	0.4	0.14	0.005124	0	TRUE
cg08761659	16	OR1F1	TSS200	YES	-0.41	0.09	7.272e-06	0.0325689	0	-0.3	0.14	0.03579	0	TRUE
cg06671706	8	CLDN23	1stExon	NO	0.71	0.16	7.43e-06	0.0329334	0	0.2	0.26	0.4452	0	TRUE
cg05010260	7	C7orf52	5'UTR	NO	0.49	0.11	7.659e-06	0.0336021	0	0.31	0.13	0.02128	73.9	TRUE
cg16991589	13	PABPC3	TSS1500	NO	1.13	0.25	7.782e-06	0.0337968	0	NA	NA	NA	NA	NA
cg07091678	10	CRTAC1	Body	NO	0.68	0.15	7.982e-06	0.0343188	0	0.45	0.24	0.05748	0	TRUE
cg17780447	19			NO	0.65	0.14	8.252e-06	0.0351284	0	0.25	0.2	0.2129	0	TRUE
cg00074818	8	CLDN23	1stExon	NO	0.47	0.11	8.926e-06	0.037625	0	0.25	0.14	0.07244	0	TRUE
cg08930881	10	CRTAC1	Body	NO	0.61	0.14	9.319e-06	0.0388776	0	0.56	0.2	0.005649	0	TRUE
cg13605615	1	DIRAS3	TSS1500	NO	0.32	0.07	9.404e-06	0.0388776	0	0.24	0.1	0.01401	0	TRUE
cg27539527	7			NO	0.56	0.13	9.514e-06	0.0389577	39.6	0.38	0.18	0.03834	0	TRUE
cg26434090	11	DSCAML1	Body	NO	0.47	0.11	9.68e-06	0.0392635	0	0.51	0.15	0.0006651	7.9	TRUE
cg18914258	4			YES	-0.33	0.07	1.019e-05	0.0405102	0	-0.01	0.09	0.9427	84	TRUE
cg01232511	16	PRSS21		NO	0.83	0.19	1.021e-05	0.0405102	0	0.98	0.29	0.0006298	79.9	TRUE
cg15574301	5	PDLIM4		NO	0.67	0.15	1.027e-05	0.0405102	0	0.34	0.21	0.1057	0	TRUE
cg01330954	16			NO	-0.48	0.11	1.044e-05	0.0408064	0	-0.57	0.16	0.0002403	0	TRUE
cg21610815	2	PAX8		NO	0.41	0.09	1.083e-05	0.0416132	0	0.58	0.18	0.001089	40	TRUE
cg07280731	16	PRSS21		NO	0.73	0.17	1.084e-05	0.0416132	0	0.89	0.27	0.0009183	11.3	TRUE
cg00466136	11	NTM	Body	NO	0.66	0.15	1.139e-05	0.0428859	0	0.17	0.25	0.4939	0	TRUE
cg08935125	16	CLDN6	5'UTR	NO	0.39	0.09	1.139e-05	0.0428859	40.2	0.17	0.13	0.1913	0	TRUE
cg05146852	11	ANO3	Body	NO	-0.34	0.08	1.168e-05	0.0428859	0	-0.26	0.1	0.01154	0	TRUE
cg04453501	7			YES	0.73	0.17	1.177e-05	0.0428859	0	0.11	0.29	0.6975	55.7	TRUE
cg09520393	4	DRD5	TSS200	YES	-0.28	0.06	1.177e-05	0.0428859	7	-0.11	0.13	0.3773	0	TRUE
Abbrevations: Chr: chromosome; Coef: coefficient, SE: standard error.
Coefficients and standard errors represent the percentage change in DNA methylation per SDS increase in vitamin B12.
Bold: 19 (newborn meta-analysis) CpGs in look-up analyses that were significant after Bonferroni correction (0.05/109 tests)
1: GENR, INMA, MoBa1 and MoBa2; 2: ALSPAC and GENR.

## Sheet: SD7
Supplementary Data 7. Results for 7 prioritized CpGs of newborn meta-analysis in maternal meta-analysis.
					Newborn meta-analysis (n=1,029)1					Maternal primary meta-analysis (n=2,402)2
CpG	Chr	Gene (UCSC RefGene)	Gene location (UCSC RefGene)	Flagged	Coef	SE	P value	FDR-corrected P value	I2	Coef	SE	P value	I2	Same direction Coef
cg13863764	1	PTCHD2	Body	NO	-0.94	0.18	1.118e-07	0.0295615	0	-0.14	0.11	0.1862	16.4	TRUE
cg00658405	19	ADAMTSL5	Body	NO	0.81	0.16	2.788e-07	0.0295615	0	0.27	0.13	0.03695	7.6	TRUE
cg08243619	1	PTCHD2	Body	NO	-1.09	0.21	2.846e-07	0.0295615	10.2	-0.12	0.16	0.4374	0	TRUE
cg24371425	1	PTCHD2	Body	NO	-1.03	0.21	9.356e-07	0.0464092	0	-0.24	0.14	0.08449	58.6	TRUE
cg02615136	3	ARIH2	Body	NO	-0.26	0.05	9.932e-07	0.0464092	0	-0.05	0.03	0.09171	79.1	TRUE
cg04096723	1	RERE		NO	-0.28	0.06	1.088e-06	0.0464092	0	-0.04	0.04	0.2841	37.8	TRUE
cg09573658	1	PTCHD2	Body	NO	-0.75	0.15	1.117e-06	0.0464092	43.4	-0.18	0.11	0.1117	0	TRUE
Abbrevations: Chr: chromosome; Coef: coefficient, SE: standard error.
Coefficients and standard errors represent the percentage change in DNA methylation per SDS increase in vitamin B12.
Bold: 4 (neonatal active B12 EWAS) and 4 (maternal active B12 EWAS) CpGs in look-up analyses that were significant after Bonferroni correction (0.05/109 tests)
1: ALSPAC and GENR; 2: GENR, INMA, MoBa1 and MoBa2.

## Sheet: SD8
Supplementary Data 8. Results for 7 prioritized CpGs of newborn meta-analysis (sensitivity and secondary analyses)
					Newborn meta-analysis (n=1,029)1					Newborn analysis in ALSPAC only (n=81)				Newborn analysis in GENR only (n=948)				Newborn folate-adjusted analysis (n=859)2				Newborn homocysteine-adjusted analysis (n=859)2
CpG	Chr	Gene (UCSC RefGene)	Gene location (UCSC RefGene)	Flagged	Coef	SE	P value	FDR-corrected P value	I2	Coef	SE	P value	Same direction Coef	Coef	SE	P value	Same direction Coef	Coef	SE	P value	Same direction Coef	Coef	SE	P value	Same direction Coef
cg13863764	1	PTCHD2	Body	NO	-0.94	0.18	1.118e-07	0.0295615	0	-1.10386	1.41555	0.435501	TRUE	-0.940568	0.179154	1.52046e-07	TRUE	-0.957362	0.186449	2.82596e-07	TRUE	-0.909476	0.188611	1.42148e-06	TRUE
cg00658405	19	ADAMTSL5	Body	NO	0.81	0.16	2.788e-07	0.0295615	0	0.477464	1.30143	0.71371	TRUE	0.818492	0.159528	2.88673e-07	TRUE	0.829795	0.164307	4.41208e-07	TRUE	0.753021	0.186516	5.40709e-05	TRUE
cg08243619	1	PTCHD2	Body	NO	-1.09	0.21	2.846e-07	0.0295615	10.2	0.662963	1.67253	0.691822	FALSE	-1.11598	0.213557	1.73526e-07	TRUE	-1.12865	0.219193	2.61699e-07	TRUE	-1.00205	0.238464	2.64437e-05	TRUE
cg24371425	1	PTCHD2	Body	NO	-1.03	0.21	9.356e-07	0.0464092	0	-0.013095	1.35574	0.992293	TRUE	-1.05843	0.213243	6.92297e-07	TRUE	-1.02428	0.22914	7.81805e-06	TRUE	-1.02995	0.234212	1.09497e-05	TRUE
cg02615136	3	ARIH2	Body	NO	-0.26	0.05	9.932e-07	0.0464092	0	-0.316375	0.481125	0.510812	TRUE	-0.259133	0.0534292	1.23444e-06	TRUE	-0.261295	0.0547895	1.85081e-06	TRUE	-0.264084	0.0612355	1.61349e-05	TRUE
cg04096723	1	RERE		NO	-0.28	0.06	1.088e-06	0.0464092	0	0.0172055	0.513899	0.973292	FALSE	-0.28219	0.0574822	9.14595e-07	TRUE	-0.298982	0.0600107	6.28852e-07	TRUE	-0.323623	0.0668237	1.27938e-06	TRUE
cg09573658	1	PTCHD2	Body	NO	-0.75	0.15	1.117e-06	0.0464092	43.4	-2.9307	1.64605	0.0750037	TRUE	-0.73249	0.15507	2.31708e-06	TRUE	-0.75186	0.158738	2.17452e-06	TRUE	-0.611485	0.164925	0.000209192	TRUE
Abbrevations: Chr: chromosome; Coef: coefficient, SE: standard error.
Coefficients and standard errors represent the percentage change in DNA methylation per SDS increase in vitamin B12.
1: ALSPAC and GENR; 2: GENR.

## Sheet: SD9
Supplementary Data 9. Results for 109 prioritized CpGs of maternal meta-analysis (sensitivity and secondary analyses).
					Maternal primary meta-analysis (n=2,402)1					Maternal meta-analysis: early-pregnancy B12 concentrations only (n=1,195)2					Maternal folate-adjusted meta-analysis (n=2,397)3					Maternal homocysteine-adjusted meta-analysis (n=2,020)4
CpG	Chr	Gene (UCSC RefGene)	Gene location (UCSC RefGene)	Flagged	Coef	SE	P value	FDR-corrected P value	I2	Coef	SE	P value	I2	Same direction Coef	Coef	SE	P value	I2	Same direction Coef	Coef	SE	P value	I2	Same direction Coef
cg25327343	8	MAL2	Body	NO	0.59	0.1	7.494e-10	0.000294345	11.3	0.44	0.13	0.0006196	0	TRUE	0.58	0.09	1.204e-09	24.4	TRUE	0.6	0.11	2.305e-08	0	TRUE
cg05665581	10	FAM24A	TSS1500	YES	-0.7	0.12	2.015e-09	0.000294345	0	-0.72	0.14	1.312e-07	0	TRUE	-0.67	0.12	7.458e-09	0	TRUE	-0.6	0.14	1.627e-05	0	TRUE
cg17900015	17	KRT28	TSS1500	NO	-0.62	0.1	2.711e-09	0.000294345	33.5	-0.49	0.13	0.0001452	22.8	TRUE	-0.59	0.1	1.31e-08	33.5	TRUE	-0.45	0.12	0.0001588	50.5	TRUE
cg00200803	20	CDH22	Body	YES	0.64	0.11	3.065e-09	0.000294345	0	0.68	0.14	2.053e-06	0	TRUE	0.64	0.11	1.788e-09	0	TRUE	0.61	0.12	3.244e-07	38	TRUE
cg00292513	12	IQSEC3		NO	0.69	0.12	3.423e-09	0.000294345	0	0.6	0.15	5.645e-05	0	TRUE	0.66	0.11	7.442e-09	0	TRUE	0.67	0.14	1.428e-06	0	TRUE
cg15908975	7	MIR592		NO	-0.8	0.14	1.699e-08	0.00121748	0	-0.87	0.19	8.862e-06	0	TRUE	-0.76	0.14	6.507e-08	0	TRUE	-0.73	0.16	7.213e-06	0	TRUE
cg08849628	3			NO	-0.83	0.15	2.165e-08	0.00132978	0	-0.77	0.2	0.0001239	0	TRUE	-0.8	0.15	8.882e-08	0	TRUE	-0.8	0.17	2.891e-06	0	TRUE
cg25396728	12	IQSEC3		NO	1.21	0.22	3.27e-08	0.00156216	0	1.08	0.29	0.000164	0	TRUE	1.2	0.22	5.085e-08	0	TRUE	1.11	0.26	1.588e-05	27.1	TRUE
cg21341928	13	PABPC3		NO	0.88	0.16	4.487e-08	0.00183355	0	0.86	0.2	1.797e-05	0	TRUE	0.86	0.16	1.578e-07	0	TRUE	0.76	0.18	1.908e-05	0	TRUE
cg19083407	2	PAX8		NO	1.31	0.24	4.691e-08	0.00183355	0	1.27	0.33	0.0001349	45.2	TRUE	1.29	0.24	8.46e-08	0	TRUE	1.27	0.26	1.247e-06	0	TRUE
cg12302982	2			NO	1.05	0.19	5.517e-08	0.00194438	0	0.88	0.25	0.0003609	0	TRUE	1.04	0.19	8.936e-08	0	TRUE	1.02	0.22	3.111e-06	0	TRUE
cg05282518	14	OR4K2	1stExon	NO	-0.79	0.14	5.879e-08	0.00194438	0	-0.64	0.17	0.0002193	0	TRUE	-0.72	0.15	6.562e-07	0	TRUE	-0.62	0.17	0.000418	37.2	TRUE
cg09367432	4			NO	-0.27	0.05	7.127e-08	0.00218876	0	-0.27	0.06	1.584e-05	0	TRUE	-0.27	0.05	2.958e-08	0	TRUE	-0.26	0.06	2.808e-06	0	TRUE
cg07296387	20	CDH22	Body	NO	0.78	0.15	1.035e-07	0.00296667	0	0.86	0.21	5.558e-05	0	TRUE	0.78	0.15	1.886e-07	0	TRUE	0.71	0.16	1.173e-05	0	TRUE
cg14776195	20	DEFB118	TSS1500	YES	-0.63	0.12	1.249e-07	0.00335631	14.4	-0.69	0.16	2.677e-05	68.9	TRUE	-0.6	0.12	6.708e-07	13.3	TRUE	-0.45	0.13	0.0005893	0	TRUE
cg19149785	19	KLK9		NO	0.64	0.12	1.576e-07	0.00398591	0	0.71	0.16	5.706e-06	0	TRUE	0.69	0.12	2.542e-08	0	TRUE	0.54	0.14	0.0001214	0	TRUE
cg06468072	11	DSCAML1	Body	NO	0.61	0.12	1.942e-07	0.00444693	0	0.64	0.15	2.596e-05	0	TRUE	0.6	0.12	3.919e-07	0	TRUE	0.61	0.13	1.656e-06	0	TRUE
cg11421509	8			YES	0.9	0.17	2.142e-07	0.00444693	0	0.98	0.23	3.149e-05	0	TRUE	0.9	0.17	2.495e-07	1.8	TRUE	0.75	0.2	0.0001455	43.2	TRUE
cg03873392	16			YES	-0.58	0.11	2.154e-07	0.00444693	0	-0.56	0.14	3.651e-05	0	TRUE	-0.56	0.11	3.327e-07	0	TRUE	-0.46	0.13	0.0003363	0	TRUE
cg03327325	10			YES	1.17	0.22	2.172e-07	0.00444693	4.7	1.15	0.28	5.091e-05	0	TRUE	1.17	0.23	2.085e-07	9	TRUE	0.92	0.25	0.0001749	35.1	TRUE
cg26393629	14			NO	1.22	0.24	2.944e-07	0.00575354	48.5	1.37	0.32	1.894e-05	75	TRUE	1.21	0.24	4.102e-07	49.3	TRUE	1.33	0.28	1.323e-06	15	TRUE
cg19474546	14			YES	-0.71	0.14	3.179e-07	0.00594268	30.9	-0.66	0.19	0.0005528	66.1	TRUE	-0.68	0.14	1.154e-06	15.8	TRUE	-0.74	0.15	1.328e-06	15.6	TRUE
cg04634427	15			NO	0.95	0.19	3.387e-07	0.0060677	32.5	0.75	0.24	0.001599	23.5	TRUE	0.96	0.19	3.044e-07	24	TRUE	0.97	0.22	1.051e-05	8	TRUE
cg14120919	10	CRTAC1	Body	NO	0.83	0.16	3.794e-07	0.00628498	0	0.74	0.21	0.0003301	0	TRUE	0.83	0.16	3.469e-07	0	TRUE	0.9	0.19	2.224e-06	0	TRUE
cg19529709	22	TOP1P2		NO	0.51	0.1	3.805e-07	0.00628498	47.4	0.61	0.14	2.418e-05	0	TRUE	0.52	0.1	2.683e-07	51	TRUE	0.44	0.11	7.71e-05	67.4	TRUE
cg20581874	14			NO	0.82	0.16	4.012e-07	0.00628498	18.2	0.87	0.22	9.712e-05	56.4	TRUE	0.83	0.16	3.27e-07	20.4	TRUE	0.89	0.18	7.261e-07	0	TRUE
cg05371552	7	VIPR2	Body	NO	1.02	0.2	4.093e-07	0.00628498	0	1.1	0.27	4.447e-05	0	TRUE	1.03	0.2	2.655e-07	0	TRUE	0.9	0.23	8.339e-05	0	TRUE
cg07594247	2	PAX8		NO	1.39	0.27	4.368e-07	0.00631743	0	1.37	0.4	0.0005141	13.7	TRUE	1.36	0.28	1.066e-06	0	TRUE	1.29	0.3	2.058e-05	0	TRUE
cg27181142	19	SIX5	Body	NO	0.41	0.08	4.408e-07	0.00631743	0	0.44	0.11	0.0001307	0	TRUE	0.39	0.08	1.516e-06	0	TRUE	0.4	0.09	9.7e-06	0	TRUE
cg17445212	2	PAX8		NO	1.16	0.23	5.388e-07	0.00726081	0	1.05	0.3	0.0004317	6.9	TRUE	1.14	0.23	1.308e-06	0	TRUE	1.13	0.27	2.389e-05	0	TRUE
cg10678190	16			YES	-0.7	0.14	5.404e-07	0.00726081	30.6	-0.82	0.18	4.872e-06	69.2	TRUE	-0.7	0.14	8.488e-07	19.1	TRUE	-0.72	0.16	4.913e-06	21	TRUE
cg21482265	2	PAX8		NO	1.31	0.26	5.996e-07	0.00760889	0	1.15	0.37	0.001974	17.4	TRUE	1.31	0.26	6.41e-07	0	TRUE	1.28	0.29	8.738e-06	0	TRUE
cg12889195	2	PAX8		NO	1.45	0.29	6.017e-07	0.00760889	0	1.46	0.43	0.0007201	46.9	TRUE	1.44	0.29	9.102e-07	0	TRUE	1.44	0.32	7.639e-06	0	TRUE
cg07646362	16			NO	-0.66	0.13	7.109e-07	0.00873294	0	-0.6	0.18	0.001161	24.4	TRUE	-0.66	0.13	9.721e-07	0	TRUE	-0.66	0.15	1e-05	0	TRUE
cg02679336	10	FANK1	Body	NO	-0.3	0.06	8.121e-07	0.009699	0	-0.33	0.07	6.296e-06	0	TRUE	-0.28	0.06	5.114e-06	0	TRUE	-0.22	0.07	0.001365	25.8	TRUE
cg27343456	2			NO	0.59	0.12	8.518e-07	0.0097533	0	0.6	0.16	0.0001523	0	TRUE	0.58	0.12	1.039e-06	0	TRUE	0.55	0.13	3.645e-05	0	TRUE
cg06882571	16	GSG1L		NO	-0.49	0.1	8.838e-07	0.0097533	0	-0.46	0.13	0.0002905	60.5	TRUE	-0.45	0.1	5.222e-06	11.3	TRUE	-0.34	0.12	0.005402	0	TRUE
cg21540359	7			NO	0.67	0.14	8.847e-07	0.0097533	0	0.7	0.18	0.0001227	0	TRUE	0.69	0.14	4.795e-07	0	TRUE	0.7	0.16	6.56e-06	0	TRUE
cg02614024	15			NO	0.47	0.1	9.182e-07	0.00986955	0	0.56	0.13	1.013e-05	11.9	TRUE	0.48	0.1	5.789e-07	0	TRUE	0.48	0.12	3.99e-05	25.4	TRUE
cg15612221	18			NO	1	0.2	9.545e-07	0.0100095	0	0.83	0.28	0.003415	0	TRUE	0.99	0.21	1.385e-06	0	TRUE	1	0.23	1.003e-05	0	TRUE
cg02105458	15			NO	0.7	0.14	1.073e-06	0.0109842	35	0.94	0.2	2.188e-06	34.1	TRUE	0.7	0.14	9.808e-07	34.3	TRUE	0.71	0.16	1.057e-05	47.1	TRUE
cg09317502	7	HEPACAM2	TSS1500	YES	-0.71	0.15	1.188e-06	0.0118787	11.4	-0.45	0.23	0.05064	6.5	TRUE	-0.7	0.15	1.773e-06	10.9	TRUE	-0.57	0.16	0.0002526	56.6	TRUE
cg22157494	1	KIAA0562		NO	0.64	0.13	1.224e-06	0.0119491	0	0.66	0.17	0.0001545	0	TRUE	0.63	0.13	1.586e-06	0	TRUE	0.61	0.15	4.046e-05	0	TRUE
cg23504719	10	CRTAC1	Body	NO	0.82	0.17	1.282e-06	0.0119491	0	0.83	0.22	0.0001538	0	TRUE	0.84	0.17	8.921e-07	0	TRUE	0.79	0.19	3.29e-05	0	TRUE
cg01809217	1	GREM2	Body	NO	0.6	0.12	1.284e-06	0.0119491	0	0.68	0.15	8.879e-06	42.2	TRUE	0.6	0.13	2.041e-06	18	TRUE	0.47	0.14	0.0006672	0	TRUE
cg05312960	22	TOP1P2		NO	0.43	0.09	1.325e-06	0.0119491	29.7	0.55	0.11	1.424e-06	0	TRUE	0.43	0.09	7.32e-07	37.6	TRUE	0.39	0.1	0.0001047	60.8	TRUE
cg25843439	19	OR10H3	1stExon	YES	-0.54	0.11	1.334e-06	0.0119491	25.2	-0.45	0.14	0.001531	38.2	TRUE	-0.52	0.11	5.067e-06	0	TRUE	-0.5	0.13	0.0001182	21.3	TRUE
cg13315047	12			NO	0.7	0.14	1.422e-06	0.0122364	0	0.66	0.19	0.00059	0	TRUE	0.71	0.14	1.113e-06	0	TRUE	0.7	0.16	2.392e-05	0	TRUE
cg03043822	22	TOP1P2		NO	0.66	0.14	1.423e-06	0.0122364	33.5	0.71	0.18	5.898e-05	27.3	TRUE	0.68	0.14	7.981e-07	33.7	TRUE	0.68	0.15	8.921e-06	47.3	TRUE
cg23638640	22	TOP1P2		NO	0.56	0.12	1.585e-06	0.0133622	0	0.66	0.17	9.37e-05	0	TRUE	0.57	0.12	1.019e-06	7.5	TRUE	0.52	0.13	6.246e-05	46	TRUE
cg06324373	10	CRTAC1	Body	YES	0.96	0.2	1.73e-06	0.0141803	0	1.04	0.32	0.0009398	0	TRUE	0.93	0.2	3.645e-06	0	TRUE	0.96	0.22	8.686e-06	0	TRUE
cg14605520	9	LHX3		NO	0.79	0.17	1.88e-06	0.0142638	25.2	0.8	0.23	0.0004071	0	TRUE	0.73	0.16	7.484e-06	10.6	TRUE	0.74	0.18	5.678e-05	42.8	TRUE
cg08097631	14	C14orf48		NO	0.51	0.11	1.883e-06	0.0142638	0	0.56	0.14	5.704e-05	51.7	TRUE	0.53	0.11	7.142e-07	0	TRUE	0.53	0.12	7.707e-06	0	TRUE
cg01743593	7			NO	-0.49	0.1	1.891e-06	0.0142638	20.6	-0.4	0.14	0.003699	61.4	TRUE	-0.46	0.1	8.453e-06	16.3	TRUE	-0.48	0.12	4.235e-05	0	TRUE
cg01988325	5	MIR449B		NO	-0.74	0.16	1.891e-06	0.0142638	0	-0.65	0.22	0.003128	0	TRUE	-0.69	0.16	1.291e-05	0	TRUE	-0.57	0.17	0.0008292	8.5	TRUE
cg10340210	4			YES	-0.6	0.13	1.945e-06	0.0143891	12.3	-0.76	0.16	1.398e-06	0	TRUE	-0.55	0.13	1.462e-05	23.2	TRUE	-0.42	0.15	0.004017	0	TRUE
cg22730830	16	PRSS21		NO	0.76	0.16	1.985e-06	0.0143891	0	0.84	0.22	9.799e-05	0	TRUE	0.74	0.16	5.282e-06	0	TRUE	0.63	0.18	0.0005356	0	TRUE
cg15015426	1	OR10J5	TSS1500	YES	-0.75	0.16	2.008e-06	0.0143891	0	-0.87	0.23	0.0001324	0	TRUE	-0.77	0.16	1.148e-06	0	TRUE	-0.62	0.17	0.0003546	0	TRUE
cg01925498	1			YES	-0.3	0.06	2.155e-06	0.0149094	0	-0.28	0.08	0.0006441	0	TRUE	-0.26	0.06	1.46e-05	0	TRUE	-0.23	0.07	0.0009692	0	TRUE
cg11763394	2	PAX8		NO	1.27	0.27	2.205e-06	0.0149094	0	1.32	0.41	0.001226	19.5	TRUE	1.24	0.27	4.209e-06	0	TRUE	1.19	0.29	3.074e-05	0	TRUE
cg13174253	8	C8orf33	Body	NO	-0.47	0.1	2.238e-06	0.0149094	26.1	-0.44	0.13	0.0007125	0	TRUE	-0.46	0.1	3.595e-06	6.5	TRUE	-0.45	0.11	9.138e-05	43.2	TRUE
cg00534274	4	SLC7A11		NO	0.57	0.12	2.248e-06	0.0149094	2.6	0.48	0.15	0.001644	53.9	TRUE	0.57	0.12	2.354e-06	1.7	TRUE	0.67	0.16	1.734e-05	0	TRUE
cg17465112	1			NO	0.61	0.13	2.254e-06	0.0149094	0	0.66	0.16	6.034e-05	34.9	TRUE	0.6	0.13	3.28e-06	0	TRUE	0.59	0.15	0.0001185	0	TRUE
cg16964673	1	KIAA0562		NO	0.45	0.1	2.361e-06	0.0153806	2.7	0.46	0.13	0.0004898	67.3	TRUE	0.45	0.1	2.193e-06	4.5	TRUE	0.4	0.11	0.000155	0	TRUE
cg19480274	20			YES	-0.23	0.05	2.49e-06	0.0159788	0	-0.24	0.06	0.0002026	21.6	TRUE	-0.23	0.05	3.076e-06	0	TRUE	-0.26	0.06	4.977e-06	0	TRUE
cg17234513	15			NO	0.74	0.16	3.013e-06	0.0185297	19.6	0.56	0.2	0.005786	0	TRUE	0.77	0.16	1.577e-06	5.8	TRUE	0.75	0.19	5.554e-05	0	TRUE
cg24554151	11	PANX1	Body	NO	-0.7	0.15	3.043e-06	0.0185297	5.5	-0.88	0.2	8.036e-06	0	TRUE	-0.74	0.15	5.328e-07	9.7	TRUE	-0.71	0.16	1.688e-05	45.1	TRUE
cg03829137	15			NO	0.41	0.09	3.072e-06	0.0185297	26.5	0.49	0.12	2.013e-05	62.2	TRUE	0.42	0.09	1.912e-06	37	TRUE	0.43	0.1	2.449e-05	41.7	TRUE
cg19479373	10	CRTAC1	Body	NO	0.67	0.14	3.084e-06	0.0185297	0	0.73	0.19	0.0001189	0	TRUE	0.67	0.14	2.699e-06	0	TRUE	0.61	0.16	0.0001166	0	TRUE
cg04206517	5	ACSL6		NO	-0.13	0.03	3.183e-06	0.0187471	42.9	-0.18	0.04	8.162e-05	58.9	TRUE	-0.13	0.03	5.91e-06	50.6	TRUE	-0.13	0.03	2.398e-05	42	TRUE
cg05086444	7	VIPR2	Body	NO	0.61	0.13	3.549e-06	0.0206203	0	0.56	0.18	0.001561	0	TRUE	0.6	0.13	4.978e-06	0	TRUE	0.59	0.15	7.978e-05	0	TRUE
cg05779786	2	AGAP1		NO	0.55	0.12	3.828e-06	0.0211724	0	0.57	0.15	0.0002084	0	TRUE	0.54	0.12	4.541e-06	0	TRUE	0.5	0.13	0.0001251	0	TRUE
cg26536593	1	ZNF670	TSS1500	YES	0.71	0.15	3.841e-06	0.0211724	28.9	0.92	0.2	6.73e-06	0	TRUE	0.73	0.15	1.949e-06	24.8	TRUE	0.64	0.17	0.0002343	31.3	TRUE
cg15971980	6			YES	-0.52	0.11	3.903e-06	0.0212418	0	-0.54	0.16	0.0008293	4.7	TRUE	-0.5	0.11	8.792e-06	0	TRUE	-0.45	0.13	0.0005274	0	TRUE
cg21218093	20	ZNF335	5'UTR	NO	-0.37	0.08	4.006e-06	0.0215298	0	-0.43	0.12	0.0004772	0	TRUE	-0.36	0.08	8.177e-06	0	TRUE	-0.34	0.09	0.0002962	0	TRUE
cg09807524	11			NO	0.39	0.09	4.5e-06	0.0235092	31.1	0.51	0.11	1.263e-06	0	TRUE	0.41	0.09	2.517e-06	30	TRUE	0.41	0.1	3.111e-05	49.2	TRUE
cg11258452	12	SRRM4	Body	NO	0.69	0.15	4.541e-06	0.0235092	0	0.98	0.24	3.221e-05	0	TRUE	0.72	0.15	1.727e-06	23.2	TRUE	0.6	0.16	0.0002688	0	TRUE
cg01613965	2	LOC654342	TSS200	YES	-0.34	0.07	4.896e-06	0.0247652	2.8	-0.26	0.09	0.00435	0	TRUE	-0.31	0.07	1.742e-05	13.7	TRUE	-0.26	0.09	0.002181	33.1	TRUE
cg03689146	7			NO	0.75	0.17	4.973e-06	0.0248622	0	0.74	0.22	0.0008247	0	TRUE	0.77	0.17	3.128e-06	0	TRUE	0.76	0.19	4.546e-05	0	TRUE
cg01273232	15			NO	0.67	0.15	5.349e-06	0.0264346	0	0.83	0.21	5.609e-05	0	TRUE	0.68	0.15	3.686e-06	0	TRUE	0.57	0.18	0.001138	17.4	TRUE
cg06178315	1	KIAA0562		NO	0.52	0.11	5.476e-06	0.0267547	0	0.51	0.15	0.000612	0	TRUE	0.53	0.11	3.615e-06	0	TRUE	0.5	0.13	0.0001413	0	TRUE
cg27353899	3	MUC4		NO	1.37	0.3	5.684e-06	0.027459	4.1	1.5	0.41	0.0002884	64.3	TRUE	1.35	0.31	1.042e-05	0	TRUE	1.14	0.33	0.0006268	0	TRUE
cg22809920	20	RBPJL		NO	0.42	0.09	5.837e-06	0.0278848	20.6	0.39	0.14	0.004892	68.8	TRUE	0.41	0.09	1.03e-05	12.9	TRUE	0.34	0.1	0.0007736	0	TRUE
cg17270081	9	LHX3		NO	0.62	0.14	6.107e-06	0.0288161	0	0.51	0.19	0.007645	0	TRUE	0.59	0.14	2.086e-05	0	TRUE	0.59	0.15	7.556e-05	0	TRUE
cg15730180	7			NO	-0.47	0.1	6.166e-06	0.0288161	38.8	-0.32	0.14	0.02531	48.1	TRUE	-0.43	0.11	7.198e-05	33.2	TRUE	-0.46	0.12	0.0001193	0	TRUE
cg04579415	6	TCTE1	Body	YES	-0.32	0.07	6.751e-06	0.0308788	0	-0.35	0.09	0.0001351	0	TRUE	-0.29	0.07	2.789e-05	0	TRUE	-0.26	0.08	0.001282	0	TRUE
cg27403609	2			NO	0.38	0.08	7.031e-06	0.031821	23.2	0.29	0.11	0.00748	0	TRUE	0.36	0.08	1.512e-05	20.5	TRUE	0.4	0.1	6.823e-05	24	TRUE
cg08761659	16	OR1F1	TSS200	YES	-0.41	0.09	7.272e-06	0.0325689	0	-0.46	0.11	6.618e-05	0	TRUE	-0.4	0.09	1.413e-05	0	TRUE	-0.38	0.1	0.0002797	0	TRUE
cg06671706	8	CLDN23	1stExon	NO	0.71	0.16	7.43e-06	0.0329334	0	0.59	0.2	0.002511	0	TRUE	0.73	0.16	4.571e-06	0	TRUE	0.77	0.19	5.319e-05	0	TRUE
cg05010260	7	C7orf52	5'UTR	NO	0.49	0.11	7.659e-06	0.0336021	0	0.55	0.15	0.0001567	0	TRUE	0.48	0.11	1.186e-05	0	TRUE	0.47	0.12	6.681e-05	0	TRUE
cg16991589	13	PABPC3	TSS1500	NO	1.13	0.25	7.782e-06	0.0337968	0	NA	NA	NA	NA	NA	1.14	0.25	7.802e-06	0	TRUE	1.16	0.26	6.053e-06	0	TRUE
cg07091678	10	CRTAC1	Body	NO	0.68	0.15	7.982e-06	0.0343188	0	0.79	0.2	6.432e-05	0	TRUE	0.67	0.15	1.599e-05	0	TRUE	0.68	0.18	0.0001178	0	TRUE
cg17780447	19			NO	0.65	0.14	8.252e-06	0.0351284	0	0.68	0.18	0.0001433	0	TRUE	0.64	0.15	1.229e-05	0	TRUE	0.53	0.17	0.001958	0	TRUE
cg00074818	8	CLDN23	1stExon	NO	0.47	0.11	8.926e-06	0.037625	0	0.42	0.13	0.001123	0	TRUE	0.49	0.11	5.8e-06	0	TRUE	0.51	0.13	5.246e-05	0	TRUE
cg08930881	10	CRTAC1	Body	NO	0.61	0.14	9.319e-06	0.0388776	0	0.67	0.2	0.001053	0	TRUE	0.62	0.14	7.122e-06	0	TRUE	0.61	0.15	5.472e-05	0	TRUE
cg13605615	1	DIRAS3	TSS1500	NO	0.32	0.07	9.404e-06	0.0388776	0	0.31	0.09	0.0003356	0	TRUE	0.32	0.07	1.061e-05	0	TRUE	0.31	0.08	5.134e-05	0	TRUE
cg27539527	7			NO	0.56	0.13	9.514e-06	0.0389577	39.6	0.63	0.16	0.000119	0.6	TRUE	0.58	0.13	4.526e-06	47.3	TRUE	0.46	0.14	0.001064	50.2	TRUE
cg26434090	11	DSCAML1	Body	NO	0.47	0.11	9.68e-06	0.0392635	0	0.43	0.13	0.001153	0	TRUE	0.47	0.11	1.031e-05	0	TRUE	0.45	0.12	0.0001708	0	TRUE
cg18914258	4			YES	-0.33	0.07	1.019e-05	0.0405102	0	-0.33	0.08	8.179e-05	51.4	TRUE	-0.33	0.07	1.338e-05	0	TRUE	-0.26	0.1	0.009446	0	TRUE
cg01232511	16	PRSS21		NO	0.83	0.19	1.021e-05	0.0405102	0	1.07	0.27	6.517e-05	0	TRUE	0.81	0.19	1.92e-05	0	TRUE	0.64	0.21	0.002044	0	TRUE
cg15574301	5	PDLIM4		NO	0.67	0.15	1.027e-05	0.0405102	0	0.64	0.19	0.0008148	0	TRUE	0.67	0.15	1.52e-05	0	TRUE	0.63	0.17	0.0002125	0	TRUE
cg01330954	16			NO	-0.48	0.11	1.044e-05	0.0408064	0	-0.41	0.14	0.003257	0	TRUE	-0.45	0.11	2.589e-05	0	TRUE	-0.48	0.12	8.361e-05	0	TRUE
cg21610815	2	PAX8		NO	0.41	0.09	1.083e-05	0.0416132	0	0.39	0.14	0.007186	0	TRUE	0.41	0.09	1.283e-05	0	TRUE	0.43	0.11	7.522e-05	0	TRUE
cg07280731	16	PRSS21		NO	0.73	0.17	1.084e-05	0.0416132	0	0.97	0.23	2.373e-05	0	TRUE	0.71	0.17	1.992e-05	5	TRUE	0.6	0.19	0.001427	15.7	TRUE
cg00466136	11	NTM	Body	NO	0.66	0.15	1.139e-05	0.0428859	0	0.71	0.2	0.0004624	0	TRUE	0.66	0.15	1.075e-05	0	TRUE	0.51	0.18	0.005026	0	TRUE
cg08935125	16	CLDN6	5'UTR	NO	0.39	0.09	1.139e-05	0.0428859	40.2	0.26	0.11	0.01498	0	TRUE	0.39	0.09	2.651e-05	27.9	TRUE	0.43	0.11	7.329e-05	40.9	TRUE
cg05146852	11	ANO3	Body	NO	-0.34	0.08	1.168e-05	0.0428859	0	-0.34	0.1	0.0003718	0	TRUE	-0.34	0.08	1.656e-05	0	TRUE	-0.34	0.09	9.318e-05	0	TRUE
cg04453501	7			YES	0.73	0.17	1.177e-05	0.0428859	0	0.75	0.22	0.0007001	0	TRUE	0.74	0.17	9.477e-06	0	TRUE	0.6	0.2	0.002204	0	TRUE
cg09520393	4	DRD5	TSS200	YES	-0.28	0.06	1.177e-05	0.0428859	7	-0.23	0.09	0.008201	50.7	TRUE	-0.25	0.06	8.912e-05	11.7	TRUE	-0.27	0.07	0.0002329	0	TRUE
Abbrevations: Chr: chromosome; Coef: coefficient, SE: standard error.
Coefficients and standard errors represent the percentage change in DNA methylation per SDS increase in vitamin B12.
Bold: CpGs in sensitivity analyses with FDR-corrected p-values <0.05.
1: GENR, INMA, MoBa1 and MoBa2; 2: GENR and INMA; 3: GENR, INMA, MoBa1 and MoBa2; 4: GENR, MoBa1 and MoBa2.

[truncated: 10 more sheets: SD10, SD11, SD12, SD13, SD14, SD15, SD16, SD17, SD18, SD19]
